# Supplementary material for: Multi-Omics Reveals Aberrant Phenotypes of Respiratory Microbiome and Phospholipidomics Associated with Asthma-Related Inflammation
Source: Microorganisms. 2025 Jul 28;13(8):1761. doi: 10.3390/microorganisms13081761 (PMC12388397; doi:10.3390/microorganisms13081761)
Supplement: Supplementary file 1 [file microorganisms-13-01761-s001.zip]

Archive with 1 entries (1 files):
- microorganisms-3722213-supplementary.pdf
